# Supplementary material for: Differential Association of Viral Dynamics With Disease Severity Depending on Patients’ Age Group in COVID-19
Source: Front Microbiol. 2021 Jul 23;12:712260. doi: 10.3389/fmicb.2021.712260 (PMC8343133; doi:10.3389/fmicb.2021.712260)
Supplement: Supplementary Table 1 — Baseline characteristics of COVID-19 patients included in this study. [file Table_1.XLS]

## Sheet: Table S1
	Table S1. Baseline characteristics of COVID-19 patients included in this study.
	Group		I.D.	Sex	Age	Underlyng disorders*	Treatment	Oxygen therapy**	WHO grade	SaO2(%)****	# of samples
	Mild COVID-19	Mild (w/o pneumonia)	1	F	18	x	x	x	non-severe	99.5	7
			2	F	21	x	x	x	non-severe	97.6	8
			3	F	22	x	x	x	non-severe	98.8	3
			4	F	22	x	x	x	non-severe	N.D.	10
			5	M	23	x	x	x	non-severe	96.2	8
			6	F	24	x	Lopinavir/ritonavir	x	non-severe	N.D.	4
			7	M	25	x	x	x	non-severe	99.2	7
			8	M	26	x	x	x	non-severe	N.D.	3
			9	M	27	x	x	x	non-severe	N.D.	4
			10	M	31	x	x	x	non-severe	97.8	5
			11	M	32	x	x	x	non-severe	99.2	3
			12	M	32	x	x	x	non-severe	99.4	8
			13	M	35	x	x	x	non-severe	98.5	4
			14	F	39	x	x	x	non-severe	96.7	5
			15	F	43	x	x	x	non-severe	N.D.	4
			16	F	45	DM, schizophrenia	Lopinavir/ritonavir	x	non-severe	98.5	3
			17	M	46	x	x	x	non-severe	N.D.	6
			18	F	47	x	x	x	non-severe	98.7	3
			19	M	49	x	Darunavir/cobicistat	x	non-severe	96.5	3
			20	F	53	x	Darunavir/cobicistat	Nasal cannula	non-severe	93.5	5
			21	F	55	HTN, DM, Dyslipidemia	x	x	non-severe	96.6	4
			22	M	58	x	x	x	non-severe	98.2	4
			23	F	59	x	x	x	non-severe	96.7	4
			24	F	64	x	x	x	non-severe	96.6	9
			25	F	65	HTN, TB, dyslipidemia, osteoporosis	Lopinavir/ritonavir	x	non-severe	96.2	4
			26	M	65	CAD, DM	Lopinavir/ritonavir	x	non-severe	94.4	5
			27	F	66	HTN, DM	x	x	non-severe	97.4	5
			28	M	84	HTN, DM, H/O CI, Dementia, PAOD	Darunavir/cobicistat	Nasal cannula	non-severe	89.8	2
			29	F	86	HTN, A.fib, Dementia	x	x	non-severe	98.5	2
			30	F	97	Dementia	Darunavir/cobicistat	x	non-severe	N.D.	3
		Moderate pneumonia	31	F	47	x	Remdesivir	Nasal cannula	non-severe	99.1	5
			32	F	53	x	Dexamethasone	Nasal cannula	non-severe	N.D.	5
			33	M	56	HTN, vestibular schwannoma	Remdesivir, Dexamethasone	Nasal cannula	severe	95.6	5
			34	F	57	x	Dexamethasone	Nasal cannula	non-severe	98.2	5
			35	M	60	HTN	Dexamethasone	x	non-severe	97.6	3
			36	M	60	x	Dexamethasone	Nasal cannula	non-severe	97.6	3
			37	M	61	x	x	x	non-severe	99.1	10
			38	F	66	DM, H/O CI	Dexamethasone	Nasal cannula	non-severe	95.7	5
			39	M	67	HTN, DM, Dyslipidemia	Dexamethasone	Nasal cannula	severe	94.1	5
			40	F	70	DM, HTN, thyroid cancer	Dexamethasone	Nasal cannula	non-severe	96.8	5
			41	M	81	HTN	Dexamethasone	Nasal cannula	non-severe	96.9	5
			42	F	92	HTN, Dementia	Remdesivir, Dexamethasone	Nasal cannula	severe	95	3
	Severe COVID-19	Severe pneumonia	43	M	36	x	Lopinavir/ritonavir, Darunavir/cobicistat	MV	critical	96.5	6
			44	M	41	Gout, DM	Lopinavir/ritonavir, Darunavir/cobicistat	MV, ECMO	critical	93.7	4
			45	M	58	DM	Dexamethasone	MV	critical	95.9	6
			46	M	58	Asthma	Dexamethasone	MV	critical	95.6	6
			47	M	60	HTN, prostatic cancer, Angina, spinal stenosis	Dexamethasone	MV	critical	96.2	5
			48	F	61	Thyroid cancer	Lopinavir/ritonavir	MV, ECMO	critical	94.4	6
			49	M	62	Schizophrenia	Lopinavir/ritonavir, Hydrocortisone, Prednisolone	MV, ECMO	critical	90.9	3
			50	M	63	HTN, Schizophrenia	Lopinavir/ritonavir	MV, ECMO	critical	67.2	4
			51	F	63	x	Lopinavir/ritonavir, Darunavir/cobicistat	MV, ECMO	critical	96.9	7
			52	F	64	HTN	Nafamostat, Dexamethasone	MV	critical	93.5	6
			53	M	64	HTN, Chronic HBV	Dexamethasone	MV	critical	95.8	5
			54	M	65	DM, HTN, CKD	Lopinavir/ritonavir, Darunavir/cobicistat, Hydrocortisone	MV, ECMO	critical	32.4	7
			55	F	70	DM, HTN	Dexamethasone	MV	critical	97.3	5
			56	F	72	DM, Asthma	Dexamethasone	MV	critical	97.1	6
			57	M	73	x	Dexamethasone	MV	critical	98.7	5
			58	F	79	HTN, CAD	Dexamethasone	MV	critical	97.1	5
		Fatal pneumonia	59	F	76	DM, dementia	Dexamethasone	MV	critical	88.3	2
			60	F	78	HTN, DM	Dexamethasone	MV	critical	91.8	1
			61	F	78	HTN	Lopinavir/ritonavir, Methylprednisolone	MV, ECMO	critical	93.8	5
			62	F	80	DM	Dexamethasone	MV	critical	65.2	2
			63	F	85	HTN, DM, dementia	Remdesivir, Dexamethasone	MV	critical	96.8	4
			64	M	86	HTN, DM, COPD	Dexamethasone	HFNC	critical	83.7	3
	* HTN: Hypertension, DM: Diabetes mellitus, TB: Tuberculosis, CKD: Chronic kidney disease, COPD: Chronic obstructive pulmonary disease, CAD: coronary artery disease
	** MV: mechanical ventilation, ECMO: extracorporeal membrane oxygenation, HFNC: high flow nasal cannula
	***elderly patients (≥ 60) are shaded in gray
	**** N.D.: not determined
